# Supplementary material for: Improving the analysis of composite endpoints in rare disease trials
Source: Orphanet J Rare Dis. 2018 May 22;13:81. doi: 10.1186/s13023-018-0819-1 (PMC5964664; doi:10.1186/s13023-018-0819-1)
Supplement: Supplementary file 3 — R code to fit methods and small sample adjustments. (ZIP 7 kb) [file 13023_2018_819_MOESM3_ESM.zip]

Archive with 3 entries (3 files):
- 13023_2018_819_MOESM3_ESM/Augmented binary method - GEE (unadjusted and adjusted).R
- 13023_2018_819_MOESM3_ESM/Augmented binary method - GLS (unadjusted and adjusted).R
- 13023_2018_819_MOESM3_ESM/Standard binary method (unadjusted and adjusted).R
