# Supplementary material for: Improving the analysis of composite endpoints in rare disease trials
Source: Orphanet J Rare Dis. 2018 May 22;13:81. doi: 10.1186/s13023-018-0819-1 (PMC5964664; doi:10.1186/s13023-018-0819-1)
Supplement: Supplementary file 3 — R code to fit methods and small sample adjustments. (ZIP 7 kb) [file 13023_2018_819_MOESM3_ESM.zip › 13023_2018_819_MOESM3_ESM/Augmented binary method - GEE (unadjusted and adjusted).R]

library(geesmv)
library(gee)
library(gtools)
library(geepack)
library(gee)
library(nlme)
library(R2Cuba)
library(boot)
library(mvtnorm)
library(MASS)
library(brglm)


##AUGMENTED BINARY - GENERALISED ESTIMATING EQUATIONS (GEE)

##UNADJUSTED

integrand<-function(acrn,meantreated,meanuntreated,Sigma,failure1,failure2,baseline)
{
  n=length(baseline)
  
  f1treat=inv.logit(cbind(rep(1,n),baseline,rep(1,n))%*%failure1$coefficient)
  f1untreat=inv.logit(cbind(rep(1,n),baseline,rep(0,n))%*%failure1$coefficient)
  
  f2treat=inv.logit(cbind(rep(1,n),acrn[1]*baseline,rep(1,n))%*%failure2$coefficient)
  f2untreat=inv.logit(cbind(rep(1,n),acrn[1]*baseline,rep(0,n))%*%failure2$coefficient)
  
  pdftreat=dmvnorm(cbind(-meantreated[,1]+acrn[1],-meantreated[,2]+acrn[2]), mean=c(0,0),sigma=matrix(c(Sigma[1,1],Sigma[1,2],Sigma[2,1],Sigma[2,2]),2,2))
  pdfuntreat=dmvnorm(cbind(-meanuntreated[,1]+acrn[1],-meanuntreated[,2]+acrn[2]), mean=c(0,0),sigma=matrix(c(Sigma[1,1],Sigma[1,2],Sigma[2,1],Sigma[2,2]),2,2))
  
  return(c(mean((1-f1treat)*(1-f2treat)*pdftreat),mean((1-f1untreat)*(1-f2untreat)*pdfuntreat)))
}


probofsuccess=function(continuous,baseline,failure1,failure2,dich)
{
  
  n=length(baseline)
  
  meantreated=cbind(cbind(rep(1,n),rep(1,n),rep(0,n),baseline,rep(1,n))%*%continuous$coefficient,
                    cbind(rep(1,n),rep(0,n),rep(1,n),baseline,rep(2,n))%*%continuous$coefficient)
  
  meanuntreated=cbind(cbind(rep(1,n),rep(0,n),rep(0,n),baseline,rep(1,n))%*%continuous$coefficient,
                      cbind(rep(1,n),rep(0,n),rep(0,n),baseline,rep(2,n))%*%continuous$coefficient)
  
  
  #find lower and upper points for integration:
  maxmean1=max(c(meantreated[,1],meanuntreated[,1]))
  maxmean2=max(c(meantreated[,2],meanuntreated[,2]))
  minmean1=min(c(meantreated[,1],meanuntreated[,1]))
  minmean2=min(c(meantreated[,2],meanuntreated[,2]))
  
  
  #integrate
  
  a=cuhre(2,2,integrand=integrand,meantreated=meantreated,meanuntreated=meanuntreated,Sigma=Sigma1,failure1=failure1,failure2=failure2,baseline=baseline,lower=c(qnorm(1e-08,minmean1,sqrt(Sigma1[1,1])),qnorm(1e-08,minmean2,sqrt(Sigma1[2,2]))),
          upper=c(qnorm(1-1e-08,maxmean1,sqrt(Sigma1[1,1])), dich),flags=list(verbose=0,final=1,pseudo.random=0,mersenne.seed=NULL))
  
  
  #return(a$value[1]-a$value[2])
  return(log(a$value[1]/(1-a$value[1]))-log(a$value[2]/(1-a$value[2])))
}


get.partials<-function(continuous,baseline,failure1,failure2,dich)
{
  
  fit1=probofsuccess(continuous,baseline,failure1,failure2,dich)
  augbin.partials=as.vector(rep(0,11))
  
  #continuous model
  
  for(i in 1:5)
  {
    
    valueupdate1=continuous
    valueupdate1$coefficient[i]=valueupdate1$coefficient[i]+0.000001
    
    updateprob=probofsuccess(valueupdate1,baseline,failure1,failure2,dich)
    
    augbin.partials[i]=(updateprob-fit1)/0.000001
    
  }
  
  #failure model1
  
  for(i in 1:3)
  {
    
    valueupdate2=failure1
    valueupdate2$coefficient[i]=valueupdate2$coefficient[i]+0.000001
    
    updateprob=probofsuccess(continuous,baseline,valueupdate2,failure2,dich)
    
    augbin.partials[i+5]=(updateprob-fit1)/0.000001
  }
  
  #failure model2
  
  for(i in 1:3)
  {
    
    valueupdate3=failure2
    valueupdate3$coefficient[i]=valueupdate3$coefficient[i]+0.000001
    
    updateprob=probofsuccess(continuous,baseline,failure1,valueupdate3,dich)
    
    augbin.partials[i+8]=(updateprob-fit1)/0.000001
  }
  
  return(c(augbin.partials,fit1))
}


###################################################
#APPLY IN RHEUMATOID ARTHRITIS EXAMPLE FROM PAPER:#
###################################################


dichotomisationthreshold=20 #change this depending on example
data=#OSKIRA-1 TRIAL
  
acrn.12<-data$acrn12 #CONTINUOUS MEASURE AT TIME POINT ONE
acrn.24<-data$acrn24 #CONTINUOUS MEASURE AT TIME POINT TWO
rescuemedicationupto12<-data$rescuemedicationupto12 #BINARY MEASURE AT TIME POINT ONE
rescuemedicationupto24<-data$rescuemedicationupto24 #BINARY MEASURE AT TIME POINT TWO
baselinediseaseactivity<-data$baselinediseaseactivity #BASELINE CONTINUOUS SCORE 
arm<-data$arm #BINARY TREATMENT INDICATOR
patientid<-data$patientid #PATIENT NUMBER


#CHANGE TO RELATIVE ACRN AND BOXCOX TRANSFORM
acrn.12=1-acrn.12/100  
acrn.24=1-acrn.24/100  

lm1=lm(acrn.12~1)
lm2=lm(acrn.24~1)

temp=boxcox(lm1,plotit=F,lambda=seq(0,2,length=100))
lambda.12=temp$x[which.max(temp$y)]
temp=boxcox(lm2,plotit=F,lambda=seq(0,2,length=100))
lambda.24=temp$x[which.max(temp$y)]
lambda=mean(c(lambda.12,lambda.24))

acrn.12=boxcoxtransform(acrn.12,mean(c(lambda.12,lambda.24)))
acrn.24=boxcoxtransform(acrn.24,mean(c(lambda.12,lambda.24)))

y=c(acrn.12,acrn.24)

#DATA FRAME FOR CONTINUOUS MODEL

id=c(1:(length(y)/2),1:(length(y)/2))
y=y[order(id)]
X=data.frame(intercept=rep(1,length(y)),trt1=c(arm,rep(0,length(y)/2)),trt2=c(rep(0,length(y)/2),arm),baselinediseaseactivity=c(baselinediseaseactivity,baselinediseaseactivity),time=c(rep(1,length(y)/2),rep(2,length(y)/2)))
X=X[order(id),]
id=sort(id)

#CONTINUOUS MODEL
continuousmodel=gee(y~trt1+trt2+baselinediseaseactivity+time, data=X, id=id, corstr="exchangeable", na.action=na.omit)
Sigma1<-as.matrix(continuousmodel$scale*continuousmodel$working.correlation)

#BINARY MODEL 1
failuremodel1=glm(rescuemedicationupto12~baselinediseaseactivity+arm,family="binomial")

#BINARY MODEL 2

rescuemedicationupto24=rescuemedicationupto24[rescuemedicationupto12==0]
interim=(baselinediseaseactivity*acrn.12)[rescuemedicationupto12==0]
arm=arm[rescuemedicationupto12==0]

failuremodel2=glm(rescuemedicationupto24~interim+arm,family="binomial")


partials=get.partials(continuousmodel,baselinediseaseactivity[!is.na(baselinediseaseactivity)],failuremodel1,failuremodel2,((1-dichotomisationthreshold/100)^lambda-1)/lambda)

mean=partials[12]
partials=partials[1:11]
covariance=matrix(0,11,11)

covariance[1:5,1:5]=continuousmodel$robust.variance
covariance[6:8,6:8]=summary(failuremodel1)$cov.unscaled
covariance[9:11,9:11]=summary(failuremodel2)$cov.unscaled

variance=t(partials)%*%covariance%*%partials

CI.augbin=c(mean-1.96*sqrt(variance),mean,mean+1.96*sqrt(variance))


###ADJUSTED 


GEE.mbn <- function (formula, id, data, corstr = "independence", 
                     d = 2, r = 1) 
{
  
  init <- model.frame(formula, data)
  init$num <- 1:length(init[, 1])
  m <- model.frame(formula, data)
  mt <- attr(m, "terms")
  data$response <- model.response(m, "numeric")
  mat <- as.data.frame(model.matrix(formula, m))
  gee.fit <- gee(formula, data = data, id = id, family = "gaussian", 
                 corstr = corstr)
  beta_est <- gee.fit$coefficient
  alpha <- gee.fit$working.correlation[1, 2]
  scale <- summary(gee.fit)$scale
  len <- length(beta_est)
  len_vec <- len^2
  data$id <- gee.fit$id
  cluster <- cluster.size(data$id)
  ncluster <- max(cluster$n)
  size <- cluster$m
  mat$subj <- rep(unique(data$id), cluster$n)
  var <- switch(corstr, independence = cormax.ind(ncluster), 
                exchangeable = cormax.exch(ncluster, alpha), `AR-M` = cormax.ar1(ncluster, 
                                                                                 alpha), unstructured = summary(gee.fit)$working.correlation)
  
  cov.beta <- unstr <- matrix(0, nrow = len, ncol = len)
  step11 <- matrix(0, nrow = len, ncol = len)
  for (i in 1:size) {
    y <- as.matrix(data$response[data$id == unique(data$id)[i]])
    covariate <-  as.matrix(subset(mat[,1:5], data$id==i))
    ncluster = cluster$n[i]
    var1 = var[1:ncluster, 1:ncluster]
    Vi <- gee.fit$scale * var1
    xx <- t(covariate) %*% solve(Vi) %*% covariate
    step11 <- step11 + xx
    
  }
  k <- (sum(cluster$n) - 1)/(sum(cluster$n) - len) * size/(size - 
                                                             1)
  delta <- ifelse(size > ((d + 1) * len), len/(size - len), 
                  1/d)
  step00 <- matrix(0, nrow = len, ncol = len)
  for (i in 1:size) {
    y <- as.matrix(data$response[data$id == unique(data$id)[i]])
    ncluster = cluster$n[i]
    covariate <-  as.matrix(subset(mat[,1:5], data$id==i))
    var1 = var[1:ncluster, 1:ncluster]
    
    Vi <- gee.fit$scale * var1
    xy <- t(covariate) %*% solve(Vi) %*% (y - covariate %*% 
                                            beta_est)
    step00 <- step00 + xy %*% t(xy)
    
    
  }
  tracexi<-max(diag(solve(step11) %*% step00))/len
  xi <- pmax(r, max(diag(solve(step11) %*% step00))/len)
  step12 <- matrix(0, nrow = len, ncol = len)
  step13 <- matrix(0, nrow = len_vec, ncol = 1)
  step14 <- matrix(0, nrow = len_vec, ncol = len_vec)
  p <- matrix(0, nrow = len_vec, ncol = size)
  for (i in 1:size) {
    y <- as.matrix(data$response[data$id == unique(data$id)[i]])
    covariate <-  as.matrix(subset(mat[,1:5], data$id==i))
    ncluster = cluster$n[i]
    var1 = var[1:ncluster, 1:ncluster]
    
    Vi <- gee.fit$scale * var1
    xy <- t(covariate) %*% solve(Vi) %*% (k * (y - covariate %*% 
                                                 beta_est) %*% t(y - covariate %*% beta_est) + 
                                            delta * xi * Vi) %*% solve(Vi) %*% covariate
    step12 <- step12 + xy
    step13 <- step13 + vec(xy)
    p[, i] <- vec(xy)
  }
  for (i in 1:size) {
    dif <- (p[, i] - step13/size) %*% t(p[, i] - step13/size)
    step14 <- step14 + dif
  }
  cov.beta <- solve(step11) %*% (step12) %*% solve(step11)
  cov.var <- size/(size - 1) * kronecker(solve(step11), solve(step11)) %*% 
    step14 %*% kronecker(solve(step11), solve(step11))
  return(list(summary(gee.fit)$coefficients, summary(gee.fit)$scale, summary(gee.fit)$working.correlation,cov.beta = cov.beta))
}


integrand<-function(acrn,meantreated,meanuntreated,Sigma,failure1,failure2,baseline)
{
  n=length(baseline)
  
  f1treat=inv.logit(cbind(rep(1,n),baseline,rep(1,n))%*%failure1$coefficient)
  f1untreat=inv.logit(cbind(rep(1,n),baseline,rep(0,n))%*%failure1$coefficient)
  
  f2treat=inv.logit(cbind(rep(1,n),acrn[1]*baseline,rep(1,n))%*%failure2$coefficient)
  f2untreat=inv.logit(cbind(rep(1,n),acrn[1]*baseline,rep(0,n))%*%failure2$coefficient)
  
  pdftreat=dmvnorm(cbind(-meantreated[,1]+acrn[1],-meantreated[,2]+acrn[2]), mean=c(0,0),sigma=matrix(c(Sigma[1,1],Sigma[1,2],Sigma[2,1],Sigma[2,2]),2,2))
  pdfuntreat=dmvnorm(cbind(-meanuntreated[,1]+acrn[1],-meanuntreated[,2]+acrn[2]), mean=c(0,0),sigma=matrix(c(Sigma[1,1],Sigma[1,2],Sigma[2,1],Sigma[2,2]),2,2))
  
  return(c(mean((1-f1treat)*(1-f2treat)*pdftreat),mean((1-f1untreat)*(1-f2untreat)*pdfuntreat)))
}


probofsuccess=function(continuous,baseline,failure1,failure2,dich)
{
  
  n=length(baseline)
  
  meantreated=cbind(cbind(rep(1,n),rep(1,n),rep(0,n),baseline,rep(1,n))%*%continuous[[1]][,1],
                    cbind(rep(1,n),rep(0,n),rep(1,n),baseline,rep(2,n))%*%continuous[[1]][,1])
  
  meanuntreated=cbind(cbind(rep(1,n),rep(0,n),rep(0,n),baseline,rep(1,n))%*%continuous[[1]][,1],
                      cbind(rep(1,n),rep(0,n),rep(0,n),baseline,rep(2,n))%*%continuous[[1]][,1])
  
  
  #find lower and upper points for integration:
  maxmean1=max(c(meantreated[,1],meanuntreated[,1]))
  maxmean2=max(c(meantreated[,2],meanuntreated[,2]))
  minmean1=min(c(meantreated[,1],meanuntreated[,1]))
  minmean2=min(c(meantreated[,2],meanuntreated[,2]))
  
  
  #integrate
  
  a=cuhre(2,2,integrand=integrand,meantreated=meantreated,meanuntreated=meanuntreated,Sigma=Sigma1,failure1=failure1,failure2=failure2,baseline=baseline,lower=c(qnorm(1e-08,minmean1,sqrt(Sigma1[1,1])),qnorm(1e-08,minmean2,sqrt(Sigma1[2,2]))),
          upper=c(qnorm(1-1e-08,maxmean1,sqrt(Sigma1[1,1])), dich),flags=list(verbose=0,final=1,pseudo.random=0,mersenne.seed=NULL))
  
  
  return(a$value[1]-a$value[2])
  #return(log(a$value[1]/(1-a$value[1]))-log(a$value[2]/(1-a$value[2])))
}


get.partials<-function(continuous,baseline,failure1,failure2,dich)
{
  
  fit1=probofsuccess(continuous,baseline,failure1,failure2,dich)
  augbin.partials=as.vector(rep(0,11))
  
  
  #split in to three separate models
  
  #continuous model
  
  for(i in 1:5)
  {
    
    valueupdate1=continuous
    valueupdate1[[1]][i,1]=valueupdate1[[1]][i,1]+0.000001
    
    updateprob=probofsuccess(valueupdate1,baseline,failure1,failure2,dich)
    
    augbin.partials[i]=(updateprob-fit1)/0.000001
    
  }
  
  #failure model1
  
  for(i in 1:3)
  {
    
    valueupdate2=failure1
    valueupdate2$coefficient[i]=valueupdate2$coefficient[i]+0.000001
    
    updateprob=probofsuccess(continuous,baseline,valueupdate2,failure2,dich)
    
    augbin.partials[i+5]=(updateprob-fit1)/0.000001
  }
  
  #failure model2
  
  for(i in 1:3)
  {
    
    valueupdate3=failure2
    valueupdate3$coefficient[i]=valueupdate3$coefficient[i]+0.000001
    
    updateprob=probofsuccess(continuous,baseline,failure1,valueupdate3,dich)
    
    augbin.partials[i+8]=(updateprob-fit1)/0.000001
  }
  
  return(c(augbin.partials,fit1))
}


###################################################
#APPLY IN RHEUMATOID ARTHRITIS EXAMPLE FROM PAPER:#
###################################################

dichotomisationthreshold=20 #change this depending on example
data=#OSKIRA-1 TRIAL
  
  acrn.12<-data$acrn12 #CONTINUOUS MEASURE AT TIME POINT ONE
acrn.24<-data$acrn24 #CONTINUOUS MEASURE AT TIME POINT TWO
rescuemedicationupto12<-data$rescuemedicationupto12 #BINARY MEASURE AT TIME POINT ONE
rescuemedicationupto24<-data$rescuemedicationupto24 #BINARY MEASURE AT TIME POINT TWO
baselinediseaseactivity<-data$baselinediseaseactivity #BASELINE CONTINUOUS SCORE 
arm<-data$arm #BINARY TREATMENT INDICATOR
patientid<-data$patientid #PATIENT NUMBER


#CHANGE TO RELATIVE ACRN AND BOXCOX TRANSFORM
acrn.12=1-acrn.12/100  
acrn.24=1-acrn.24/100  

lm1=lm(acrn.12~1)
lm2=lm(acrn.24~1)

temp=boxcox(lm1,plotit=F,lambda=seq(0,2,length=100))
lambda.12=temp$x[which.max(temp$y)]
temp=boxcox(lm2,plotit=F,lambda=seq(0,2,length=100))
lambda.24=temp$x[which.max(temp$y)]
lambda=mean(c(lambda.12,lambda.24))

acrn.12=boxcoxtransform(acrn.12,mean(c(lambda.12,lambda.24)))
acrn.24=boxcoxtransform(acrn.24,mean(c(lambda.12,lambda.24)))

y=c(acrn.12,acrn.24)

#DATA FRAME FOR CONTINUOUS MODEL
id=c(1:(length(y)/2),1:(length(y)/2))
y=y[order(id)]
X=data.frame(intercept=rep(1,length(y)),trt1=c(arm,rep(0,length(y)/2)),trt2=c(rep(0,length(y)/2),arm),baselinediseaseactivity=c(baselinediseaseactivity,baselinediseaseactivity),time=c(rep(1,length(y)/2),rep(2,length(y)/2)))
X=X[order(id),]
id=sort(id)
X$y<-y
X$id<-id
X<-na.omit(X)
Xnew<-transform(X, id=match(X$id, unique(X$id)))

#CONTINUOUS MODEL
continuousmodel=GEE.mbn(y~trt1+trt2+baselinediseaseactivity+time, data=Xnew, id=Xnew$id, corstr="exchangeable")
Sigma1<-as.matrix(continuousmodel[[2]]*continuousmodel[[3]])

#BINARY MODEL 1
failuremodel1=brglm(rescuemedicationupto12~baselinediseaseactivity+arm,family="binomial")

#BINARY MODEL 2

rescuemedicationupto24=rescuemedicationupto24[rescuemedicationupto12==0]
interim=(baselinediseaseactivity*acrn.12)[rescuemedicationupto12==0]
arm=arm[rescuemedicationupto12==0]
failuremodel2=brglm(rescuemedicationupto24~interim+arm,family="binomial")


partials=get.partials(continuousmodel,baselinediseaseactivity[!is.na(baselinediseaseactivity)],failuremodel1,failuremodel2,((1-dichotomisationthreshold/100)^lambda-1)/lambda)

mean=partials[12]
partials=partials[1:11]

covariance=matrix(0,11,11)

covariance[1:5,1:5]=continuousmodel$cov.beta
covariance[6:8,6:8]=summary(failuremodel1)$cov.unscaled
covariance[9:11,9:11]=summary(failuremodel2)$cov.unscaled

variance=t(partials)%*%covariance%*%partials

CI.augbin=c(mean-1.96*sqrt(variance),mean,mean+1.96*sqrt(variance))
