# Supplementary material for: Improving the analysis of composite endpoints in rare disease trials
Source: Orphanet J Rare Dis. 2018 May 22;13:81. doi: 10.1186/s13023-018-0819-1 (PMC5964664; doi:10.1186/s13023-018-0819-1)
Supplement: Supplementary file 3 — R code to fit methods and small sample adjustments. (ZIP 7 kb) [file 13023_2018_819_MOESM3_ESM.zip › 13023_2018_819_MOESM3_ESM/Augmented binary method - GLS (unadjusted and adjusted).R]

#CODE FOR SUBMISSION

library(gtools)
library(geepack)
library(nlme)
library(R2Cuba)
library(boot)
library(mvtnorm)
library(MASS)
library(brglm)
library(gee)


###AUGMENTED BINARY METHOD - GENERALISED LEAST SQUARES (GLS)


##UNADJUSTED

integrand<-function(acrn,meantreated,meanuntreated,Sigma,failure1,failure2,baseline)
{
  n=length(baseline)
  
  f1treat=inv.logit(cbind(rep(1,n),baseline,rep(1,n))%*%failure1$coefficient)
  f1untreat=inv.logit(cbind(rep(1,n),baseline,rep(0,n))%*%failure1$coefficient)
  
  f2treat=inv.logit(cbind(rep(1,n),acrn[1]*baseline,rep(1,n))%*%failure2$coefficient)
  f2untreat=inv.logit(cbind(rep(1,n),acrn[1]*baseline,rep(0,n))%*%failure2$coefficient)
  
  pdftreat=dmvnorm(cbind(-meantreated[,1]+acrn[1],-meantreated[,2]+acrn[2]), mean=c(0,0),sigma=matrix(c(Sigma[1,1],Sigma[1,2],Sigma[2,1],Sigma[2,2]),2,2))
  pdfuntreat=dmvnorm(cbind(-meanuntreated[,1]+acrn[1],-meanuntreated[,2]+acrn[2]), mean=c(0,0),sigma=matrix(c(Sigma[1,1],Sigma[1,2],Sigma[2,1],Sigma[2,2]),2,2))
  
  return(c(mean((1-f1treat)*(1-f2treat)*pdftreat),mean((1-f1untreat)*(1-f2untreat)*pdfuntreat)))
}


probofsuccess=function(continuous,baseline,failure1,failure2,dich)
{
  
  n=length(baseline)
  
  meantreated=cbind(cbind(rep(1,n),rep(1,n),rep(0,n),baseline,rep(1,n))%*%continuous$coefficient,
                    cbind(rep(1,n),rep(0,n),rep(1,n),baseline,rep(2,n))%*%continuous$coefficient)
  
  meanuntreated=cbind(cbind(rep(1,n),rep(0,n),rep(0,n),baseline,rep(1,n))%*%continuous$coefficient,
                      cbind(rep(1,n),rep(0,n),rep(0,n),baseline,rep(2,n))%*%continuous$coefficient)
  
  
  #find lower and upper points for integration:
  maxmean1=max(c(meantreated[,1],meanuntreated[,1]))
  maxmean2=max(c(meantreated[,2],meanuntreated[,2]))
  minmean1=min(c(meantreated[,1],meanuntreated[,1]))
  minmean2=min(c(meantreated[,2],meanuntreated[,2]))
  
  
  #integrate
  
  a=cuhre(2,2,integrand=integrand,meantreated=meantreated,meanuntreated=meanuntreated,Sigma=getVarCov(continuous),failure1=failure1,failure2=failure2,baseline=baseline,lower=c(qnorm(1e-08,minmean1,sqrt(getVarCov(continuous)[1,1])),qnorm(1e-08,minmean2,sqrt(getVarCov(continuous)[2,2]))),
          upper=c(qnorm(1-1e-08,maxmean1,sqrt(getVarCov(continuous)[1,1])), dich),flags=list(verbose=0,final=1,pseudo.random=0,mersenne.seed=NULL))
  
  
  #return(a$value[1]-a$value[2]) #ABSOLUTE VALUE
  return(log(a$value[1]/(1-a$value[1]))-log(a$value[2]/(1-a$value[2]))) #LOGODDS
}

getVarCov.gls <-
  function(obj, ...)
  {
    
    S <- corMatrix(obj$modelStruct$corStruct)
    #get which individuals have a full correlation matrix:
    
    temp1=sapply(S,function(x)return(sum(dim(x))))
    
    
    vw  <-  1/varWeights(obj$modelStruct$varStruct)
    
    cor=S[[min(which(temp1==4))]]
    
    varianceweights=c(min(vw),max(vw))
    
    vars=(obj$sigma*varianceweights)^2
    
    result  <-  t(cor * sqrt(vars))*sqrt(vars)
    result
  }


get.partials<-function(continuous,baseline,failure1,failure2,dich)
{
  
  fit1=probofsuccess(continuous,baseline,failure1,failure2,dich)
  augbin.partials=as.vector(rep(0,11))
  
  #continuous model
  
  for(i in 1:5)
  {
    
    valueupdate1=continuous
    valueupdate1$coefficient[i]=valueupdate1$coefficient[i]+0.000001
    
    updateprob=probofsuccess(valueupdate1,baseline,failure1,failure2,dich)
    
    augbin.partials[i]=(updateprob-fit1)/0.000001
    
  }
  
  #failure model1
  
  for(i in 1:3)
  {
    
    valueupdate2=failure1
    valueupdate2$coefficient[i]=valueupdate2$coefficient[i]+0.000001
    
    updateprob=probofsuccess(continuous,baseline,valueupdate2,failure2,dich)
    
    augbin.partials[i+5]=(updateprob-fit1)/0.000001
  }
  
  #failure model2
  
  for(i in 1:3)
  {
    
    valueupdate3=failure2
    valueupdate3$coefficient[i]=valueupdate3$coefficient[i]+0.000001
    
    updateprob=probofsuccess(continuous,baseline,failure1,valueupdate3,dich)
    
    augbin.partials[i+8]=(updateprob-fit1)/0.000001
  }
  
  return(c(augbin.partials,fit1))
}


###################################################
#APPLY IN RHEUMATOID ARTHRITIS EXAMPLE FROM PAPER:#
###################################################

dichotomisationthreshold=20 #change this depending on example
data=#OSKIRA-1 TRIAL
  
  acrn.12<-data$acrn12 #CONTINUOUS MEASURE AT TIME POINT ONE
acrn.24<-data$acrn24 #CONTINUOUS MEASURE AT TIME POINT TWO
rescuemedicationupto12<-data$rescuemedicationupto12 #BINARY MEASURE AT TIME POINT ONE
rescuemedicationupto24<-data$rescuemedicationupto24 #BINARY MEASURE AT TIME POINT TWO
baselinediseaseactivity<-data$baselinediseaseactivity #BASELINE CONTINUOUS SCORE 
arm<-data$arm #BINARY TREATMENT INDICATOR
patientid<-data$patientid #PATIENT NUMBER


#CHANGE TO RELATIVE ACRN AND BOXCOX TRANSFORM
acrn.12=1-acrn.12/100  
acrn.24=1-acrn.24/100  

lm1=lm(acrn.12~1)
lm2=lm(acrn.24~1)

temp=boxcox(lm1,plotit=F,lambda=seq(0,2,length=100))
lambda.12=temp$x[which.max(temp$y)]
temp=boxcox(lm2,plotit=F,lambda=seq(0,2,length=100))
lambda.24=temp$x[which.max(temp$y)]
lambda=mean(c(lambda.12,lambda.24))

acrn.12=boxcoxtransform(acrn.12,mean(c(lambda.12,lambda.24)))
acrn.24=boxcoxtransform(acrn.24,mean(c(lambda.12,lambda.24)))

y=c(acrn.12,acrn.24)

#DATA FRAME FOR CONTINUOUS MODEL
id=c(1:(length(y)/2),1:(length(y)/2))
y=y[order(id)]
X=data.frame(intercept=rep(1,length(y)),trt1=c(armnew,rep(0,length(y)/2)),trt2=c(rep(0,length(y)/2),armnew),baselinediseaseactivity=c(baselinediseaseactivity,baselinediseaseactivity),time=c(rep(1,length(y)/2),rep(2,length(y)/2)))
X=X[order(id),]
id=sort(id)

#CONTINUOUS MODEL
continuousmodel=gls(y~trt1+trt2+baselinediseaseactivity+time,correlation=corSymm(form=~1|id),weights=varIdent(form=~1|time),na.action=na.omit,data=X)

#BINARY MODEL 1
failuremodel1=glm(rescuemedicationupto12~baselinediseaseactivity+armnew,family="binomial")

#BINARY MODEL 2

rescuemedicationupto24=rescuemedicationupto24[rescuemedicationupto12==0]
interim=(baselinediseaseactivity*acrn.12)[rescuemedicationupto12==0]
armnew=armnew[rescuemedicationupto12==0]

failuremodel2=glm(rescuemedicationupto24~interim+armnew,family="binomial")


partials=get.partials(continuousmodel,baselinediseaseactivity[!is.na(baselinediseaseactivity)],failuremodel1,failuremodel2,((1-dichotomisationthreshold/100)^lambda-1)/lambda)
mean=partials[12]
partials=partials[1:11]
covariance=matrix(0,11,11)

covariance[1:5,1:5]=continuousmodel$varBeta
covariance[6:8,6:8]=summary(failuremodel1)$cov.unscaled
covariance[9:11,9:11]=summary(failuremodel2)$cov.unscaled

variance=t(partials)%*%covariance%*%partials

CI.augbin=c(mean-1.96*sqrt(variance),mean,mean+1.96*sqrt(variance))


##ADJUSTED

#For adjustments change failure model 1 and failure model 2 to:

failuremodel1=brglm(rescuemedicationupto12~baselinediseaseactivity+armnew,family="binomial")
failuremodel2=brglm(rescuemedicationupto24~interim+armnew,family="binomial")
