# Supplementary material for: Improving the analysis of composite endpoints in rare disease trials
Source: Orphanet J Rare Dis. 2018 May 22;13:81. doi: 10.1186/s13023-018-0819-1 (PMC5964664; doi:10.1186/s13023-018-0819-1)
Supplement: Supplementary file 3 — R code to fit methods and small sample adjustments. (ZIP 7 kb) [file 13023_2018_819_MOESM3_ESM.zip › 13023_2018_819_MOESM3_ESM/Standard binary method (unadjusted and adjusted).R]

##CODE FOR SUBMISSION


library(gtools)
library(geepack)
library(nlme)
library(R2Cuba)
library(boot)
library(mvtnorm)
library(MASS)
library(brglm)
library(gee)


##STANDARD BINARY METHOD
#UNADJUSTED


boxcoxtransform=function(y,lambda)
{
  return((y^lambda-1)/lambda)
}


differenceinprob.binary=function(glm1,t,x)
{
  #get fitted probs for each arm from model:
  
  fittedvalues.control=as.double(inv.logit(cbind(rep(1,length(t[t==0])),rep(0,length(t[t==0])),x[t==0])%*%glm1$coef))
  
  fittedvalues.exp=as.double(inv.logit(cbind(rep(1,length(t[t==1])),rep(1,length(t[t==1])),x[t==1])%*%glm1$coef))
  
  
  return(log(mean(fittedvalues.exp,na.rm=T)/(1-mean(fittedvalues.exp,na.rm=T)))-log(mean(fittedvalues.control,na.rm=T)/(1-mean(fittedvalues.control,na.rm=T))))
  #return(mean(fittedvalues.exp,na.rm=T)-mean(fittedvalues.control,na.rm=T))
  
}


partialderivatives.binary=function(glm1,t,x)
{
  
  
  value=differenceinprob.binary(glm1,t,x)
  
  partials=rep(0,3)
  
  tempglm1=glm1
  tempglm1$coef[1]=tempglm1$coef[1]+0.00001
  
  partials[1]=(differenceinprob.binary(tempglm1,t,x)-value)/0.00001
  
  tempglm1=glm1
  tempglm1$coef[2]=tempglm1$coef[2]+0.00001
  
  partials[2]=(differenceinprob.binary(tempglm1,t,x)-value)/0.00001
  
  tempglm1=glm1
  tempglm1$coef[3]=tempglm1$coef[3]+0.00001
  
  partials[3]=(differenceinprob.binary(tempglm1,t,x)-value)/0.00001
  
  return(c(value,partials))
  
}


###################################################
#APPLY IN RHEUMATOID ARTHRITIS EXAMPLE FROM PAPER:#
###################################################


#UNADJUSTED

dichotomisationthreshold=20 #change this depending on example
data=#OSKIRA-1 TRIAL
  
  acrn.12<-data$acrn12 #CONTINUOUS MEASURE AT TIME POINT ONE
acrn.24<-data$acrn24 #CONTINUOUS MEASURE AT TIME POINT TWO
rescuemedicationupto12<-data$rescuemedicationupto12 #BINARY MEASURE AT TIME POINT ONE
rescuemedicationupto24<-data$rescuemedicationupto24 #BINARY MEASURE AT TIME POINT TWO
baselinediseaseactivity<-data$baselinediseaseactivity #BASELINE CONTINUOUS SCORE 
arm<-data$arm #BINARY TREATMENT INDICATOR
patientid<-data$patientid #PATIENT NUMBER

success.binary=ifelse(acrn.24>dichotomisationthreshold & rescuemedicationupto24==0,1,0) 

glm1=glm(success.binary~armnew+baselinediseaseactivity,family="binomial") #CHANGE THIS FOR ADJUSTED METHOD

partials.binary=partialderivatives.binary(glm1,armnew,baselinediseaseactivity)
mean.binary=partials.binary[1]
partials.binary=partials.binary[-1]

covariance=summary(glm1)$cov.unscaled

var.binary=t(partials.binary)%*%covariance%*%partials.binary


CI.binary=c(mean.binary-1.96*sqrt(var.binary),mean.binary,mean.binary+1.96*sqrt(var.binary))


#ADJUSTED

#CHANGE GLM1 ABOVE TO:
glm1=glm(success.binary~armnew+baselinediseaseactivity,family="binomial")
