# Supplementary material for: Improving the analysis of composite endpoints in rare disease trials
Source: Orphanet J Rare Dis. 2018 May 22;13:81. doi: 10.1186/s13023-018-0819-1 (PMC5964664; doi:10.1186/s13023-018-0819-1)
Supplement: Supplementary file 6 — Simulated example dataset. (CSV 7 kb) [file 13023_2018_819_MOESM6_ESM.csv]

	patientid	treat	acrn12	acrn24	baseline	rescue1	rescue2
1	1	1	20.2027907338846	25.4479968358937	6.389788258657	0	0
2	2	0	6.01908189310996	13.2287464289101	4.0216313925837	0	0
3	3	0	12.207813431452	17.3413872961898	5.18093143322719	1	1
4	4	1	24.3656926994937	29.8589892780656	7.42814087554249	0	0
5	5	0	14.6508810289775	21.2415704931052	5.94097806729609	0	1
6	6	0	8.45462714676807	14.5879107453832	4.46184044317329	0	0
7	7	0	16.2988903912464	22.0253458053044	6.233944203133	1	1
8	8	1	22.5488197492668	27.8848085643987	7.0628656133596	1	1
9	9	0	21.5416006030339	26.3812215165735	7.49114553320649	0	0
10	10	0	11.4413694137426	19.4500889287809	5.25791159878804	0	1
11	11	0	16.1717792903873	21.3524099441015	5.78586823313333	0	1
12	12	0	11.4310284944399	19.0084757849507	4.9201193347556	0	0
13	13	1	18.7009946105033	24.4252332875935	6.4806062840711	1	1
14	14	0	16.4601508686788	22.56734166314	6.25288029920914	1	1
15	15	1	12.8618911999325	18.1342956103505	4.50296092296211	0	0
16	16	0	6.58981159090686	12.520713161443	3.79755726341289	0	0
17	17	0	12.8693501743546	18.4054288698044	5.17550416142371	0	0
18	18	0	8.76217475953321	15.0646023439888	4.28129385517244	0	0
19	19	1	16.68024071497	23.4730479906489	5.9170894362488	1	1
20	20	1	21.5017415284469	27.8264103543783	6.58659601286045	0	1
21	21	0	16.6873391916849	23.4408659703585	6.14277569308457	0	0
22	22	0	13.0409426635945	17.2198962653379	5.11720887506366	0	1
23	23	0	16.5321318205247	20.8022479466318	5.83284355256839	0	0
24	24	1	18.1691567175982	23.1865067168941	5.58539007063086	0	0
25	25	0	8.95182807450186	13.1713574361914	4.63094582775674	0	0
26	26	1	18.2385764501848	25.0118050690474	6.01684433679165	0	1
27	27	1	20.0319540560681	23.9715522636931	6.67884468011401	1	1
28	28	0	13.9783575134446	19.6920737422197	5.45163201966127	0	1
29	29	1	13.4227003311347	17.914041546737	4.4944588211233	0	0
30	30	0	17.5864538646106	23.2893466779432	6.48642274689259	0	1
31	31	0	15.7491845757551	22.139810512945	5.72977646353675	0	0
32	32	1	17.0889857500036	23.6796806470372	6.1352190551437	0	1
33	33	1	11.7332011484374	17.1798619158668	4.51247952500454	0	0
34	34	0	9.95839618984497	15.7294362948471	4.70922687075524	0	0
35	35	1	14.6187292678877	20.5819007260246	5.14129563206917	1	1
36	36	1	23.9482656360742	30.7511678423399	7.39245862038481	1	1
37	37	0	17.2099346166215	21.6324642829503	6.16682322015186	1	1
38	38	0	14.3360162288003	21.055362263207	5.72641696369318	0	0
39	39	0	13.1706707082807	20.7029593600856	5.7675472276172	0	0
40	40	1	16.875429733069	22.6360530892616	5.73479077050846	0	0
41	41	1	17.7422724583607	23.5510187857478	6.28856671109773	1	1
42	42	1	16.4378663343927	22.5743533539331	5.36583156650278	0	1
43	43	1	17.8324405649337	24.0548392523746	6.27244650447689	0	0
44	44	0	19.0131035132096	24.4395801710975	6.85006824489775	1	1
45	45	0	18.1534826563605	25.137241394697	6.55901439613013	1	1
46	46	0	5.94758937654979	10.3549935859427	3.35405575030179	0	0
47	47	0	10.5001771048144	15.4916583149674	5.20623933822387	0	0
48	48	1	25.769248731417	30.5714053747933	7.50549582310009	0	0
49	49	0	23.3203995913808	28.4849436068306	7.96471534891683	0	0
50	50	0	19.4672178338519	25.3256402547081	6.45439638870604	0	0
51	51	1	9.63600735382736	13.7836521283752	4.15826869327637	1	1
52	52	1	19.4564127840707	26.0009021231414	6.54118714884379	0	0
53	53	0	14.0183127581399	20.1289770832762	5.54024498386558	0	0
54	54	0	13.4544218868419	18.4390006112497	5.37209212498499	1	1
55	55	1	19.5008215955561	25.588841270875	6.53924923191999	0	0
56	56	1	17.1831925869524	22.2315982337452	5.98916817257931	0	0
57	57	1	17.1109693776888	22.9084602120891	6.13809831471248	0	0
58	58	1	17.8100235726276	22.9874715800109	5.96775611236206	0	0
59	59	1	20.2426227001329	25.1378805537521	6.68322557192297	0	0
60	60	0	15.6599582569117	20.9721290475331	6.11561638466636	1	1
61	61	1	15.2444139773921	21.5406625263036	5.57292319171841	0	1
62	62	1	13.6267846258975	19.0135588164551	4.85542090930833	0	1
63	63	0	7.76732061099007	14.3772360832802	4.3795527014263	0	1
64	64	1	14.0453431854335	20.0023550848544	4.93206734205345	1	1
65	65	1	16.0802767988944	22.5412561455572	5.20371436418383	1	1
66	66	1	19.0586185694726	25.0817646880129	6.43159484992009	1	1
67	67	1	17.3329764444963	23.0728197476434	5.89996302946585	0	1
68	68	1	14.722564612563	20.4535700516146	5.11825191047462	0	0
69	69	0	14.5464062896463	20.3548074716212	5.63050021472302	0	0
70	70	0	9.21957741958997	15.1408923144204	4.82833183650152	0	0
71	71	1	17.7062190289387	21.6575494903037	5.83529659564308	0	0
72	72	1	13.352282979255	18.886850966239	4.80270920690391	0	0
73	73	0	17.3832346465367	24.1869726490648	6.52017068779822	0	0
74	74	1	21.8525553781346	26.9794081093863	6.81935305308842	0	0
75	75	1	14.4465749324078	21.5938432047742	5.56475624326928	0	0
76	76	1	19.5621243525732	26.6939732159868	6.36771701978634	0	0
77	77	0	20.577588721224	26.2774374758737	7.33031426912292	0	1
78	78	0	8.50168087454752	14.3991785972567	4.2156965504329	0	1
79	79	0	17.1813938903539	23.40552246201	6.35669983792127	1	1
80	80	1	21.5308607990998	26.3163509116974	6.61146244416232	0	0
81	81	0	18.0718181941526	24.1987843877541	6.5459669632238	0	1
82	82	0	15.6999778881669	20.7633590057637	5.91513316544438	0	0
83	83	1	20.4280040064715	25.465207125743	6.74198170064841	0	0
84	84	1	18.1347542745846	23.9286369438134	6.05810025101155	0	0
85	85	0	19.3169725273432	24.8697032323648	6.86259931221601	0	0
86	86	1	19.6526887912577	25.7160390278794	6.64419821131067	0	0
87	87	1	16.8875775758215	21.3388256729636	5.31344913606358	0	0
88	88	1	16.0098623292281	21.1575839897915	5.46915543461946	1	1
89	89	1	19.1893501773758	25.3943364993007	6.70214353574584	0	0
90	90	0	12.3652990232783	19.0891105687728	5.3651143325389	0	1
91	91	0	18.9865165387886	26.0572551383098	6.88344862694131	0	0
92	92	0	11.8865275782139	18.1627344064113	5.17459491337386	0	0
93	93	0	12.1422875680018	18.0522279533516	4.87889013014654	0	0
94	94	1	11.6926028339486	16.8684065034733	4.59999934382783	1	1
95	95	0	14.150991571669	20.1865034683895	5.70321355430139	0	0
96	96	1	17.0135045499482	21.187280964556	5.59052071531279	0	1
97	97	0	15.178594520697	20.8360519642094	5.69803970903395	0	0
98	98	1	28.3874849421446	34.7313911770149	8.13967853229205	0	0
99	99	1	18.5433200796704	24.8818986373286	6.26707924095695	0	0
100	100	0	11.2710687396774	15.460651005179	4.93672900314849	0	0
